# Supplementary material for: De Novo Regulatory Motif Discovery Identifies Significant Motifs in Promoters of Five Classes of Plant Dehydrin Genes
Source: PLoS One. 2015 Jun 26;10(6):e0129016. doi: 10.1371/journal.pone.0129016 (PMC4482647; doi:10.1371/journal.pone.0129016)
Supplement: S1 Table — Each identified dehydrin was further analyzed by BLAST to find the closest match at NCBI GenBank non-reduntant database. The fields are 1. Species; 2. Gene; 3. Dehydrin subgroup; 4. BLAST top hit e-value; 5. BLAST top hit accession; 6. BLAST top hit description; 7. K-segment location; 8. Y-segment location; 9. S-segment location. (CSV) [file pone.0129016.s001.csv]

Species	Gene	Dehydrin subgroup	BLAST top hit evalue	BLAST top hit accession	BLAST top hit description	K-segment location	Y-segment location	S-segment location
Actinidia chinensis	Achn256121	KS	4.42204e-12	XP_002525706.1	conserved hypothetical protein [Ricinus communis]	47	-	89
Actinidia chinensis	Achn363381	Kn	1.00251e-15	XP_010646029.1	PREDICTED: phosphoprotein ECPP44-like [Vitis vinifera]	77, 121	-	-
Actinidia chinensis	Achn020151	Kn	1.72977e-17	XP_010646029.1	PREDICTED: phosphoprotein ECPP44-like [Vitis vinifera]	58, 102	-	-
Actinidia chinensis	Achn252561	SKn	2.47702e-27	AGC51777.1	dehydrin protein [Manihot esculenta]	104, 139	-	61
Actinidia chinensis	Achn095551	SKn	1.18169e-20	XP_006473752.1	PREDICTED: phosphoprotein ECPP44 [Citrus sinensis]	197, 241	-	87
Actinidia chinensis	Achn343961	SKn	1.21214e-31	AGC51777.1	dehydrin protein [Manihot esculenta]	124, 169	-	77
Actinidia chinensis	Achn132121	SKn	1.73774e-32	XP_006473752.1	PREDICTED: phosphoprotein ECPP44 [Citrus sinensis]	90, 126, 161	-	-
Actinidia chinensis	Achn135571	YnSKn	6.32533e-30	AGI37442.1	dehydrin 1 [Rhododendron catawbiense]	77, 122	8, 18	61
Actinidia chinensis	Achn232791	YnSKn	3.64979e-28	AGC51773.1	dehydrin protein [Manihot esculenta]	118, 191	17, 27	99
Amborella trichopoda	evm_27.model.AmTr_v1.0_scaffold00004.97	KS	1.57004e-56	XP_006826344.1	hypothetical protein AMTR_s00004p00114860 [Amborella trichopoda]	51	-	96
Amborella trichopoda	evm_27.model.AmTr_v1.0_scaffold00001.295	SKn	4.43564e-140	XP_006829002.1	hypothetical protein AMTR_s00001p00246240 [Amborella trichopoda]	98, 138, 184	-	77
Amborella trichopoda	evm_27.model.AmTr_v1.0_scaffold00082.27	SKn	1.98015e-96	XP_006833478.1	hypothetical protein AMTR_s00082p00123350 [Amborella trichopoda]	87, 125	-	71
Aquilegia coerulea	Aquca_004_00603	KS	3.50128e-08	ABY60450.1	cold stress protein src1-like protein [Adonis aestivalis var. palaestina]	41	-	85
Aquilegia coerulea	Aquca_007_00851	Kn	1.0819e-08	XP_010266960.1	PREDICTED: phosphoprotein ECPP44-like [Nelumbo nucifera]	93, 136	-	-
Aquilegia coerulea	Aquca_043_00099	SKn	1.95865e-34	AAN78125.1	dehydrin [Citrus x paradisi]	106, 154, 201	-	84
Aquilegia coerulea	Aquca_007_00853	SKn	9.04765e-06	ACF15448.1	dehydrin 1 [Cichorium intybus]	93, 133, 170, 212	-	77
Aquilegia coerulea	Aquca_007_00288	YnKn	1.5469e-09	XP_006393820.1	hypothetical protein EUTSA_v10004906mg [Eutrema salsugineum]	48, 86, 131	13	-
Aquilegia coerulea	Aquca_010_00572	YnSKn	1.93502e-12	BAK00662.1	predicted protein [Hordeum vulgare subsp. vulgare]	129, 184	8, 18	113
Arabidopsis halleri	Araha.3199s0027	SKn	7.72521e-73	XP_010416529.1	PREDICTED: dehydrin ERD14-like [Camelina sativa]	117, 160	-	81
Arabidopsis halleri	Araha.23419s0001	SKn	1.27858e-129	XP_002893112.1	hypothetical protein ARALYDRAFT_472273 [Arabidopsis lyrata subsp. lyrata]	138, 183, 226	-	102
Arabidopsis halleri	Araha.9031s0001	SKn	7.82375e-129	XP_002893111.1	hypothetical protein ARALYDRAFT_889495 [Arabidopsis lyrata subsp. lyrata]	133, 180, 227	-	111
Arabidopsis halleri	Araha.12619s0007	YnKn	4.31145e-97	XP_002868888.1	hypothetical protein ARALYDRAFT_327864 [Arabidopsis lyrata subsp. lyrata]	130	4, 14, 24	-
Arabidopsis halleri	Araha.1084s0018	YnSKn	8.78742e-64	XP_010484650.1	PREDICTED: dehydrin Rab18-like [Camelina sativa]	110, 157	12, 22	97
Arabidopsis halleri	Araha.12988s0001	YnSKn	2.12978e-96	XP_002880385.1	predicted protein [Arabidopsis lyrata subsp. lyrata]	93, 133	4, 14, 24	78
Arabidopsis lyrata	474716	KS	2.17751e-52	XP_002894576.1	hypothetical protein ARALYDRAFT_474716 [Arabidopsis lyrata subsp. lyrata]	40	-	89
Arabidopsis lyrata	898000	Kn	6.38497e-129	XP_002876061.1	predicted protein [Arabidopsis lyrata subsp. lyrata]	10, 37, 64, 101, 139, 175	-	-
Arabidopsis lyrata	490603	SKn	4.27223e-109	XP_002866795.1	hypothetical protein ARALYDRAFT_490603 [Arabidopsis lyrata subsp. lyrata]	109, 139	-	62
Arabidopsis lyrata	921008	SKn	2.02797e-175	XP_002893111.1	hypothetical protein ARALYDRAFT_889495 [Arabidopsis lyrata subsp. lyrata]	133, 180, 231	-	111
Arabidopsis lyrata	927009	SKn	9.79407e-108	XP_002889065.1	hypothetical protein ARALYDRAFT_895496 [Arabidopsis lyrata subsp. lyrata]	117, 140	-	81
Arabidopsis lyrata	472273	SKn	2.34971e-171	XP_002893112.1	hypothetical protein ARALYDRAFT_472273 [Arabidopsis lyrata subsp. lyrata]	134, 178, 221	-	101
Arabidopsis lyrata	937958	SKn	6.01468e-85	XP_002876062.1	hypothetical protein ARALYDRAFT_906445 [Arabidopsis lyrata subsp. lyrata]	71, 109	-	54
Arabidopsis lyrata	327864	YnKn	2.56627e-113	XP_002868888.1	hypothetical protein ARALYDRAFT_327864 [Arabidopsis lyrata subsp. lyrata]	141	4, 14	-
Arabidopsis lyrata	496967	YnSKn	7.31715e-111	XP_002865071.1	hypothetical protein ARALYDRAFT_496967 [Arabidopsis lyrata subsp. lyrata]	107, 151	12, 22, 32	94
Arabidopsis lyrata	899415	YnSKn	4.11466e-129	XP_002880385.1	predicted protein [Arabidopsis lyrata subsp. lyrata]	125, 165	4, 14, 24	110
Arabidopsis thaliana	AT1G54410	KS	2.85848e-52	NP_175843.1	dehydrin 11KDA [Arabidopsis thaliana]	40	-	89
Arabidopsis thaliana	AT3G50970	Kn	6.40793e-125	NP_190666.1	dehydrin Xero 2 [Arabidopsis thaliana]	10, 37, 64, 102, 139, 175	-	-
Arabidopsis thaliana	AT1G20440	SKn	1.57607e-175	NP_173468.1	dehydrin COR47 [Arabidopsis thaliana]	134, 181, 232	-	108
Arabidopsis thaliana	AT1G76180	SKn	2.77463e-118	NP_177745.1	dehydrin ERD14 [Arabidopsis thaliana]	113, 155	-	78
Arabidopsis thaliana	AT1G20450	SKn	7.8438e-178	NP_850947.1	dehydrin ERD10 [Arabidopsis thaliana]	141, 185, 228	-	105
Arabidopsis thaliana	AT4G38410	SKn	6.50418e-108	NP_195554.2	putative dehydrin [Arabidopsis thaliana]	108, 138	-	62
Arabidopsis thaliana	AT4G39130	YnKn	3.38977e-105	NP_195624.1	Dehydrin family protein [Arabidopsis thaliana]	131	4	-
Arabidopsis thaliana	AT3G50980	YnSKn	1.65247e-85	NP_190667.2	dehydrin xero 1 [Arabidopsis thaliana]	71, 110	16	54
Arabidopsis thaliana	AT5G66400	YnSKn	2.7536e-116	NP_201441.1	dehydrin Rab18 [Arabidopsis thaliana]	125, 168	12, 23	112
Arabidopsis thaliana	AT2G21490	YnSKn	6.44404e-127	NP_179744.1	dehydrin LEA [Arabidopsis thaliana]	124, 163	4, 14, 25	109
Beta vulgaris	Bv9_218990_uifq.t1	SKn	3.67301e-135	XP_010690283.1	PREDICTED: dehydrin COR410-like [Beta vulgaris subsp. vulgaris]	67, 115, 168	-	46
Beta vulgaris	Bv_34440_phes.t1	SKn	1.33765e-162	XP_010667179.1	PREDICTED: phosphoprotein ECPP44-like [Beta vulgaris subsp. vulgaris]	99, 161, 201	-	75
Beta vulgaris	Bv6_126000_msqq.t1	YnSKn	2.54648e-122	XP_010679787.1	PREDICTED: dehydrin Rab18-like [Beta vulgaris subsp. vulgaris]	119, 164	4, 14	104
Beta vulgaris	Bv9_223210_acha.t1	YnSKn	1.27464e-154	XP_010690833.1	PREDICTED: late embryogenesis abundant protein [Beta vulgaris subsp. vulgaris]	155, 204	5, 15, 25	131
Boechera stricta	Bostr.13404s0009	KS	1.52616e-50	XP_010414881.1	PREDICTED: glutamic acid-rich protein [Camelina sativa]	41	-	90
Boechera stricta	Bostr.6864s0147	Kn	2.40176e-77	XP_002876061.1	predicted protein [Arabidopsis lyrata subsp. lyrata]	10, 45, 81, 119, 163, 199	-	-
Boechera stricta	Bostr.7128s0640	SKn	4.60968e-92	XP_002893111.1	hypothetical protein ARALYDRAFT_889495 [Arabidopsis lyrata subsp. lyrata]	136, 180, 215	-	108
Boechera stricta	Bostr.7128s0641	SKn	1.98942e-112	XP_006304111.1	hypothetical protein CARUB_v10010037mg [Capsella rubella]	142, 187, 230	-	107
Boechera stricta	Bostr.25542s0027	SKn	2.00018e-86	XP_010431776.1	PREDICTED: dehydrin ERD10-like [Camelina sativa]	93, 122, 152	-	63
Boechera stricta	Bostr.20129s0054	SKn	8.40918e-81	XP_010416529.1	PREDICTED: dehydrin ERD14-like [Camelina sativa]	126, 169	-	87
Boechera stricta	Bostr.5022s0083	YnSKn	9.26307e-71	XP_010472142.1	PREDICTED: probable dehydrin LEA [Camelina sativa]	125, 169	4, 14, 24	110
Boechera stricta	Bostr.0568s0050	YnSKn	2.47849e-64	XP_010484650.1	PREDICTED: dehydrin Rab18-like [Camelina sativa]	109, 171	12, 22	96
Boechera stricta	Bostr.6864s0146	YnSKn	5.10876e-66	XP_002876062.1	hypothetical protein ARALYDRAFT_906445 [Arabidopsis lyrata subsp. lyrata]	69, 109	16	54
Brachypodium distachyon	Bradi1g13330	KS	9.33238e-52	XP_003561646.1	PREDICTED: protein PXR1 [Brachypodium distachyon]	42	-	93
Brachypodium distachyon	Bradi5g10860	SKn	1.31658e-171	XP_003579810.1	PREDICTED: dehydrin COR410-like [Brachypodium distachyon]	104, 167, 217	-	78
Brachypodium distachyon	Bradi4g22280	SKn	3.95776e-66	XP_003576169.1	PREDICTED: water stress-inducible protein Rab21-like [Brachypodium distachyon]	34, 90	-	20
Brachypodium distachyon	Bradi3g51200	SKn	3.10432e-172	XP_003570058.1	PREDICTED: dehydrin COR410 [Brachypodium distachyon]	105, 167, 219	-	79
Brachypodium distachyon	Bradi4g22290	SKn	6.87501e-92	XP_010237832.1	PREDICTED: water stress-inducible protein Rab21-like [Brachypodium distachyon]	71, 126	-	56
Brachypodium distachyon	Bradi3g43870	YnSKn	1.34568e-120	XP_003574997.1	PREDICTED: dehydrin DHN3-like [Brachypodium distachyon]	85, 166	14	70
Brachypodium distachyon	Bradi4g19525	YnSKn	0.0	XP_003577589.1	PREDICTED: dehydrin DHN4-like [Brachypodium distachyon]	268, 316, 377	16, 53	252
Brachypodium distachyon	Bradi2g47580	YnSKn	4.25454e-159	XP_003569633.1	PREDICTED: dehydrin Rab25-like [Brachypodium distachyon]	163, 209	14, 24	145
Brachypodium distachyon	Bradi3g43855	YnSKn	8.66835e-104	XP_010235454.1	PREDICTED: dehydrin Rab16B-like [Brachypodium distachyon]	86, 140	14	71
Brachypodium distachyon	Bradi1g37410	YnSKn	6.69826e-105	XP_010227582.1	PREDICTED: dehydrin DHN3-like [Brachypodium distachyon]	73, 146	13	58
Brassica rapa	Brara.C04012	KS	1.12338e-49	XP_009136136.1	PREDICTED: glutamic acid-rich protein [Brassica rapa]	39	-	86
Brassica rapa	Brara.G03414	SKn	2.86577e-126	CDX87631.1	BnaA07g32420D [Brassica napus]	125, 164	-	88
Brassica rapa	Brara.G02195	SKn	1.12971e-127	XP_009104688.1	PREDICTED: dehydrin ERD14-like [Brassica rapa]	123, 165	-	86
Brassica rapa	Brara.B02255	SKn	2.17231e-125	XP_009128158.1	PREDICTED: dehydrin ERD14-like [Brassica rapa]	123, 163	-	85
Brassica rapa	Brara.F01455	SKn	0.0	XP_009149525.1	PREDICTED: dehydrin ERD10-like [Brassica rapa]	194, 237	-	122
Brassica rapa	Brara.G01101	SKn	2.72214e-147	XP_009103342.1	PREDICTED: dehydrin ERD10-like [Brassica rapa]	144, 187	-	115
Brassica rapa	Brara.H00486	SKn	1.94664e-177	XP_009107503.1	PREDICTED: dehydrin Xero 2-like [Brassica rapa]	103, 134, 166, 198, 228	-	61
Brassica rapa	Brara.I04639	YnSKn	5.92193e-127	AAQ74768.1	dehydrin [Brassica napus]	117, 162	4, 14, 24	102
Brassica rapa	Brara.I00913	YnSKn	1.54526e-113	XP_009112289.1	PREDICTED: dehydrin Rab18-like [Brassica rapa]	116, 160	12, 22	102
Brassica rapa	Brara.I03437	YnSKn	5.35917e-88	XP_009115778.1	PREDICTED: dehydrin Xero 1-like [Brassica rapa]	74, 116	16	56
Brassica rapa	Brara.B03992	YnSKn	9.07644e-122	XP_009130567.1	PREDICTED: dehydrin Rab18-like [Brassica rapa]	128, 173	12, 22	114
Cajanus cajan	C.cajan_05184	KS	9.85774e-26	XP_007161982.1	hypothetical protein PHAVU_001G114100g [Phaseolus vulgaris]	50	-	90
Cajanus cajan	C.cajan_18977	SKn	1.3685e-48	NP_001240106.1	uncharacterized protein LOC100816984 [Glycine max]	99, 138, 183	-	77
Cajanus cajan	C.cajan_11145	SKn	2.69087e-28	AGC51777.1	dehydrin protein [Manihot esculenta]	129, 172	-	77
Cajanus cajan	C.cajan_35494	YnKn	1.3908e-48	CAM06618.1	dehydrin [Glycine max]	213	14, 24	-
Cajanus cajan	C.cajan_35463	YnSKn	2.53451e-22	XP_007135947.1	hypothetical protein PHAVU_009G005300g [Phaseolus vulgaris]	107	6, 16, 26	71
Capsella grandiflora	Cagra.27207s0001	KS	2.07268e-53	XP_006303046.1	hypothetical protein CARUB_v10021201mg [Capsella rubella]	41	-	91
Capsella grandiflora	Cagra.0926s0062	Kn	7.023e-134	XP_006291864.1	hypothetical protein CARUB_v10018039mg [Capsella rubella]	10, 48, 85, 118, 152, 187	-	-
Capsella grandiflora	Cagra.25489s0002	SKn	9.79637e-175	XP_006304111.1	hypothetical protein CARUB_v10010037mg [Capsella rubella]	146, 191, 234	-	111
Capsella grandiflora	Cagra.25489s0001	SKn	4.68604e-174	XP_006304113.1	hypothetical protein CARUB_v10010040mg [Capsella rubella]	135, 185, 232	-	111
Capsella grandiflora	Cagra.0799s0088	SKn	3.39859e-122	XP_006302854.1	hypothetical protein CARUB_v10020984mg [Capsella rubella]	123, 166	-	86
Capsella grandiflora	Cagra.1383s0028	SKn	7.88134e-113	XP_006282731.1	hypothetical protein CARUB_v10005866mg [Capsella rubella]	89, 119, 149	-	-
Capsella grandiflora	Cagra.2007s0059	SKn	5.69385e-80	XP_006281171.1	hypothetical protein CARUB_v10027206mg [Capsella rubella]	77, 124	-	64
Capsella grandiflora	Cagra.0926s0063	SKn	3.8002e-77	XP_006292490.1	hypothetical protein CARUB_v10018719mg [Capsella rubella]	62, 102	16	45
Capsella grandiflora	Cagra.2374s0005	YnSKn	2.28599e-99	XP_006285949.1	hypothetical protein CARUB_v10007469mg [Capsella rubella]	126	4, 14	-
Capsella rubella	Carubv10021201m.g	KS	2.06862e-53	XP_006303046.1	hypothetical protein CARUB_v10021201mg [Capsella rubella]	41	-	91
Capsella rubella	Carubv10018039m.g	Kn	2.63319e-136	XP_006291864.1	hypothetical protein CARUB_v10018039mg [Capsella rubella]	10, 48, 85, 118, 152, 187	-	-
Capsella rubella	Carubv10005866m.g	SKn	3.8347e-118	XP_006282731.1	hypothetical protein CARUB_v10005866mg [Capsella rubella]	90, 120, 150	-	62
Capsella rubella	Carubv10020984m.g	SKn	4.48582e-126	XP_006302854.1	hypothetical protein CARUB_v10020984mg [Capsella rubella]	122, 165	-	86
Capsella rubella	Carubv10010037m.g	SKn	1.20642e-178	XP_006304111.1	hypothetical protein CARUB_v10010037mg [Capsella rubella]	146, 191, 234	-	111
Capsella rubella	Carubv10010040m.g	SKn	1.73242e-176	XP_006304113.1	hypothetical protein CARUB_v10010040mg [Capsella rubella]	135, 185, 232	-	111
Capsella rubella	Carubv10018719m.g	YnSKn	6.41411e-79	XP_006292490.1	hypothetical protein CARUB_v10018719mg [Capsella rubella]	62, 102	16	45
Capsella rubella	Carubv10025232m.g	YnSKn	8.99826e-137	XP_006296082.1	hypothetical protein CARUB_v10025232mg [Capsella rubella]	134, 175	4, 14, 24	119
Capsella rubella	Carubv10027206m.g	YnSKn	9.07422e-117	XP_006281171.1	hypothetical protein CARUB_v10027206mg [Capsella rubella]	118, 165	12, 22	105
Capsicum annuum	Capana05g002209	KS	2.88188e-54	AAX20043.1	cold-inducible protein [Capsicum annuum]	49	-	97
Capsicum annuum	Capana05g002210	KS	1.27694e-09	AAX20043.1	cold-inducible protein [Capsicum annuum]	45	-	95
Capsicum annuum	Capana04g000100	SKn	3.50579e-144	AAO38853.1	dehydrin-like protein [Capsicum annuum]	104, 142, 186	-	78
Capsicum annuum	Capana08g002792	SKn	8.13792e-52	XP_009758920.1	PREDICTED: dehydrin COR47-like [Nicotiana sylvestris]	94, 140, 187	-	74
Capsicum annuum	Capana02g000471	YnSKn	1.15087e-21	XP_009793691.1	PREDICTED: abscisic acid and environmental stress-inducible protein TAS14-like [Nicotiana sylvestris]	77, 125	14	60
Capsicum annuum	Capana02g000492	YnSKn	8.09391e-29	XP_009793691.1	PREDICTED: abscisic acid and environmental stress-inducible protein TAS14-like [Nicotiana sylvestris]	76, 115	13	61
Capsicum annuum	Capana02g002739	YnSKn	2.74081e-26	NP_001234038.1	abscisic acid and environmental stress-inducible protein TAS14 [Solanum lycopersicum]	111, 155	12	98
Capsicum annuum	Capana02g002740	YnSKn	3.28583e-46	XP_006340935.1	PREDICTED: cold shock protein CS66-like [Solanum tuberosum]	111, 150	14, 31, 41	95
Capsicum annuum	Capana08g002571	YnSKn	9.61084e-67	XP_006362047.1	PREDICTED: late embryogenesis abundant protein-like [Solanum tuberosum]	153, 204	4, 14, 24	135
Carica papaya	evm.TU.supercontig_161.14	KS	6.63221e-46	AAL73185.1	maturation-associated SRC1-like protein [Carica papaya]	46	-	84
Carica papaya	evm.TU.supercontig_26.225	SKn	3.75183e-39	AGC51777.1	dehydrin protein [Manihot esculenta]	88, 129, 166	-	68
Carica papaya	evm.TU.supercontig_106.3	YnSKn	2.17218e-39	AGC51773.1	dehydrin protein [Manihot esculenta]	84, 128	4, 14, 24	65
Carica papaya	evm.TU.supercontig_6.176	YnSKn	1.33698e-26	XP_010550431.1	PREDICTED: dehydrin Rab18 [Tarenaya hassleriana]	80, 120	25	62
Cicer arietinum	Ca_20934	KS	1.3789e-52	XP_004489676.1	PREDICTED: protein MNN4-like [Cicer arietinum]	46	-	92
Cicer arietinum	Ca_08212	KS	1.03041e-93	XP_004493198.1	PREDICTED: uncharacterized gene 73 protein-like [Cicer arietinum]	111	-	153
Cicer arietinum	Ca_04759	SKn	5.98204e-151	XP_004500781.1	PREDICTED: dehydrin ERD14-like [Cicer arietinum]	146, 187	-	95
Cicer arietinum	Ca_12999	YnKn	1.31129e-131	XP_004512937.1	PREDICTED: dehydrin DHN3-like [Cicer arietinum]	178	14, 24	-
Cicer arietinum	Ca_04763	YnSKn	4.29244e-126	XP_004500784.1	PREDICTED: late embryogenesis abundant protein-like [Cicer arietinum]	115, 165	6, 16, 26	94
Citrus clementina	Ciclev10029952m.g	Kn	1.28968e-109	XP_006422494.1	hypothetical protein CICLE_v10029952mg [Citrus clementina]	61, 98, 139	-	-
Citrus clementina	Ciclev10002349m.g	SKn	6.75924e-155	XP_006435313.1	hypothetical protein CICLE_v10002349mg [Citrus clementina]	113, 156, 201	-	91
Citrus clementina	Ciclev10029285m.g	YnSKn	9.49223e-144	XP_006423375.1	hypothetical protein CICLE_v10029285mg [Citrus clementina]	138, 184	4, 14, 24	124
Citrus clementina	Ciclev10026675m.g	YnSKn	4.34314e-108	XP_006425613.1	hypothetical protein CICLE_v10026675mg [Citrus clementina]	95, 140	23, 34	78
Citrus sinensis	orange1.1g036567m.g	KS	5.53063e-40	KDO55754.1	hypothetical protein CISIN_1g036567mg [Citrus sinensis]	52	-	90
Citrus sinensis	orange1.1g038463m.g	SKn	2.23697e-120	KDO68237.1	hypothetical protein CISIN_1g038463mg [Citrus sinensis]	74, 111, 152	-	55
Citrus sinensis	orange1.1g026736m.g	SKn	1.78877e-154	XP_006473752.1	PREDICTED: phosphoprotein ECPP44 [Citrus sinensis]	113, 156, 201	-	91
Citrus sinensis	orange1.1g042612m.g	YnSKn	4.84464e-108	KDO37076.1	hypothetical protein CISIN_1g042612mg [Citrus sinensis]	95, 140	23, 34	78
Citrus sinensis	orange1.1g028210m.g	YnSKn	3.22206e-145	XP_006487259.1	PREDICTED: late embryogenesis abundant protein-like [Citrus sinensis]	142, 188	4, 14, 24	128
Citrus sinensis	orange1.1g046026m.g	YnSKn	4.34314e-108	XP_006425613.1	hypothetical protein CICLE_v10026675mg [Citrus clementina]	95, 140	23, 34	78
Cucumis sativus	Cucsa.338040	KS	2.22779e-52	XP_004170751.1	PREDICTED: uncharacterized protein LOC101227474 [Cucumis sativus]	49	-	93
Cucumis sativus	Cucsa.077690	SKn	5.65255e-153	XP_004144221.1	PREDICTED: dehydrin COR47-like isoform 1 [Cucumis sativus]	106, 157, 204	-	86
Cucumis sativus	Cucsa.106380	YnSKn	7.64949e-120	KGN53289.1	hypothetical protein Csa_4G045040 [Cucumis sativus]	119, 160	8, 18, 44	104
Cucumis sativus	Cucsa.109360	YnSKn	5.68388e-110	XP_004150075.1	PREDICTED: embryogenic cell protein 40-like [Cucumis sativus]	100, 144	4, 14, 24	81
Eucalyptus grandis	Eucgr.F01727	Kn	1.62667e-53	KCW68043.1	hypothetical protein EUGRSUZ_F01726 [Eucalyptus grandis]	102, 150	-	-
Eucalyptus grandis	Eucgr.F01726	SKn	2.55322e-146	KCW68043.1	hypothetical protein EUGRSUZ_F01726 [Eucalyptus grandis]	118, 166	-	93
Eucalyptus grandis	Eucgr.J02380	YnSKn	3.6847e-91	XP_010033442.1	PREDICTED: dehydrin Xero 1-like [Eucalyptus grandis]	77, 117	15, 25	60
Eucalyptus grandis	Eucgr.I02395	YnSKn	3.31281e-131	XP_010029745.1	PREDICTED: dehydrin Rab18-like isoform X1 [Eucalyptus grandis]	143, 192	16	131
Eucalyptus grandis	Eucgr.I02392	YnSKn	1.11732e-111	XP_010029743.1	PREDICTED: dehydrin DHN1-like [Eucalyptus grandis]	100, 153	26	88
Eucalyptus grandis	Eucgr.I01292	YnSKn	1.2042e-103	XP_010028618.1	PREDICTED: late embryogenesis abundant protein [Eucalyptus grandis]	93, 134	4, 14, 24	76
Eutrema salsugineum	Thhalv10023775m.g	KS	2.95053e-53	XP_006392537.1	hypothetical protein EUTSA_v10023775mg [Eutrema salsugineum]	39	-	90
Eutrema salsugineum	Thhalv10026303m.g	SKn	4.38483e-132	XP_006411627.1	hypothetical protein EUTSA_v10026303mg [Eutrema salsugineum]	104, 135, 165	-	64
Eutrema salsugineum	Thhalv10019152m.g	SKn	5.99082e-131	XP_006390225.1	hypothetical protein EUTSA_v10019152mg [Eutrema salsugineum]	127, 170	-	86
Eutrema salsugineum	Thhalv10008706m.g	SKn	1.31254e-152	XP_006416402.1	hypothetical protein EUTSA_v10008706mg [Eutrema salsugineum]	100, 148, 192	-	79
Eutrema salsugineum	Thhalv10008313m.g	SKn	0.0	XP_006416401.1	hypothetical protein EUTSA_v10008313mg [Eutrema salsugineum]	153, 186, 234	-	116
Eutrema salsugineum	Thhalv10026916m.g	YnKn	1.50462e-106	XP_006411712.1	hypothetical protein EUTSA_v10026916mg [Eutrema salsugineum]	132	4, 14	-
Eutrema salsugineum	Thhalv10000340m.g	YnSKn	1.61967e-124	XP_006404597.1	hypothetical protein EUTSA_v10000340mg [Eutrema salsugineum]	117, 158	4, 14, 24	102
Eutrema salsugineum	Thhalv10004906m.g	YnSKn	1.23463e-139	XP_006393820.1	hypothetical protein EUTSA_v10004906mg [Eutrema salsugineum]	109, 153, 196	12, 22	96
Eutrema salsugineum	Thhalv10010821m.g	YnSKn	5.14906e-84	XP_006403968.1	hypothetical protein EUTSA_v10010821mg [Eutrema salsugineum]	64, 107	17	46
Fragaria vesca	gene17179-v1.0-hybrid	SKn	2.48975e-118	XP_004292278.1	PREDICTED: dehydrin COR47-like [Fragaria vesca subsp. vesca]	73, 115, 152	-	60
Fragaria vesca	gene14940-v1.0-hybrid	YnSKn	0.0	XP_004287867.1	PREDICTED: cold shock protein CS66-like [Fragaria vesca subsp. vesca]	77, 114, 154, 199, 244	13, 23	63
Fragaria vesca	gene21840-v1.0-hybrid	YnSKn	1.5379e-167	XP_004289645.1	PREDICTED: uncharacterized protein LOC101315291 [Fragaria vesca subsp. vesca]	190, 228	4, 14, 24	172
Fragaria vesca	gene14934-v1.0-hybrid	YnSKn	4.68642e-108	XP_004287865.1	PREDICTED: dehydrin Xero 1-like [Fragaria vesca subsp. vesca]	110, 146	13	96
Fragaria vesca	gene14935-v1.0-hybrid	YnSKn	6.76009e-136	XP_004287864.1	PREDICTED: uncharacterized protein LOC101314406 [Fragaria vesca subsp. vesca]	139, 173	12	120
Fragaria vesca	gene14938-v1.0-hybrid	YnSKn	2.58711e-177	XP_004287863.1	PREDICTED: dehydrin Xero 2-like [Fragaria vesca subsp. vesca]	73, 110, 150, 191, 236	13, 23	61
Glycine max	Glyma.17G187600	KS	6.78587e-52	NP_001236644.1	src1 protein [Glycine max]	54	-	95
Glycine max	Glyma.19G114700	KS	1.65479e-62	ACU15585.1	unknown [Glycine max]	64	-	105
Glycine max	Glyma.16G037900	KS	2.62991e-62	KHN46748.1	hypothetical protein glysoja_014999 [Glycine soja]	63	-	104
Glycine max	Glyma.16G038000	KS	1.96956e-43	XP_003548693.1	PREDICTED: glutamic acid-rich protein-like [Glycine max]	40	-	76
Glycine max	Glyma.04G009400	SKn	1.15857e-141	NP_001240106.1	uncharacterized protein LOC100816984 [Glycine max]	91, 132, 181	-	69
Glycine max	Glyma.09G185500	YnKn	4.85961e-150	NP_001234972.1	dehydrin-like protein [Glycine max]	206	14, 24	-
Glycine max	Glyma.07G090400	YnKn	1.01641e-163	NP_001238578.1	maturation-associated protein [Glycine max]	223	14, 24	-
Glycine max	Glyma.13G201300	YnSKn	8.2612e-94	XP_003542844.1	PREDICTED: late embryogenesis abundant protein-like [Glycine max]	75, 125	6, 16, 26	60
Glycine max	Glyma.04G009900	YnSKn	5.49309e-115	NP_001237314.1	dehydrin [Glycine max]	104, 147	6, 16, 26	87
Glycine max	Glyma.12G235800	YnSKn	1.0184e-163	NP_001238578.1	maturation-associated protein [Glycine max]	223	14, 24	-
Gossypium raimondii	Gorai.007G257100	Kn -	-	-	40, 75, 110	-	-
Gossypium raimondii	Gorai.008G038700	SKn	1.95223e-37	XP_007041701.1	Uncharacterized protein TCM_006526 [Theobroma cacao]	74, 107, 142	-	52
Gossypium raimondii	Gorai.009G189500	SKn	2.17824e-126	KHF99850.1	Dehydrin ERD10 -like protein [Gossypium arboreum]	104, 143, 190	-	80
Gossypium raimondii	Gorai.002G119600	SKn	1.2262e-91	KHG24494.1	Phosphoprotein ECPP44 [Gossypium arboreum]	121, 165	-	72
Gossypium raimondii	Gorai.008G030800	YnKn	7.95117e-48	KHG26299.1	Late embryogenesis abundant [Gossypium arboreum]	116, 176	4, 14, 24	-
Gossypium raimondii	Gorai.012G154800	YnSKn	3.84916e-120	KHG26299.1	Late embryogenesis abundant [Gossypium arboreum]	111, 161	4, 14, 24	92
Gossypium raimondii	Gorai.007G199900	YnSKn	8.61154e-90	AAA33059.1	dehydrin [Gossypium hirsutum]	76, 116	15, 25	60
Gossypium raimondii	Gorai.005G245900	YnSKn	1.37304e-90	KHG12219.1	Late embryogenesis abundant [Gossypium arboreum]	95	4, 14, 24	-
Linum usitatissimum	Lus10020271.g	KS	7.85793e-08	XP_002525706.1	conserved hypothetical protein [Ricinus communis]	41	-	85
Linum usitatissimum	Lus10003340.g	SKn -	-	-	85, 116	-	-
Linum usitatissimum	Lus10022643.g	SKn -	-	-	85, 117, 147	-	-
Linum usitatissimum	Lus10005652.g	SKn	1.53033e-19	XP_010416529.1	PREDICTED: dehydrin ERD14-like [Camelina sativa]	121, 167	-	82
Linum usitatissimum	Lus10034568.g	SKn	4.65469e-30	XP_010416529.1	PREDICTED: dehydrin ERD14-like [Camelina sativa]	136, 195	-	83
Linum usitatissimum	Lus10021240.g	SKn	3.917e-20	XP_010416529.1	PREDICTED: dehydrin ERD14-like [Camelina sativa]	132, 181	-	88
Linum usitatissimum	Lus10021827.g	SKn	5.97462e-33	XP_010416529.1	PREDICTED: dehydrin ERD14-like [Camelina sativa]	132, 191	-	81
Linum usitatissimum	Lus10017977.g	YnKn	1.40534e-22	AEQ19906.1	dehydrin 4 [Vitis yeshanensis]	145, 192	4, 14, 24	-
Linum usitatissimum	Lus10041969.g	YnKn	7.79223e-26	AEQ19906.1	dehydrin 4 [Vitis yeshanensis]	151, 197	4, 14, 24	-
Linum usitatissimum	Lus10025983.g	YnSKn	8.53243e-28	CDX77969.1	BnaA09g31640D [Brassica napus]	86, 124	21	68
Linum usitatissimum	Lus10014280.g	YnSKn	8.52475e-27	CDX77969.1	BnaA09g31640D [Brassica napus]	94, 132	21	76
Lotus japonicus	chr1.CM0113.680.r2.d	SKn	6.84067e-135	AFK38880.1	unknown [Lotus japonicus]	128, 174	-	80
Lotus japonicus	chr5.CM0335.70.r2.d	SKn	2.26615e-158	AFK48642.1	unknown [Lotus japonicus]	100, 149, 200	-	76
Lotus japonicus	chr2.CM0310.270.r2.m	YnKn	9.25619e-11	ADT80777.1	dehydrin [Galega orientalis]	113, 170, 251, 296	14, 25	-
Lotus japonicus	chr1.CM0113.750.r2.m	YnSKn	1.22143e-38	AGG55636.1	Y3SK2 dehydrin [Trifolium repens]	87, 133	6, 16, 26	70
Malus domestica	MDP0000770493	SKn	0.0	XP_008352066.1	PREDICTED: dehydrin COR47-like [Malus domestica]	122, 186, 240	-	102
Malus domestica	MDP0000529003	SKn	0.0	XP_008387880.1	PREDICTED: dehydrin COR47-like [Malus domestica]	132, 193, 247	-	112
Malus domestica	MDP0000862169	YnKn	1.9898e-169	XP_008338131.1	PREDICTED: cold-shock protein CS120-like [Malus domestica]	52, 105, 140, 238	14	-
Malus domestica	MDP0000265874	YnKn	7.14773e-125	AFG33216.1	dehydrin 6 [Malus domestica]	77, 130, 172	14	-
Malus domestica	MDP0000868044	YnSKn	7.35038e-150	XP_008338070.1	PREDICTED: dehydrin DHN3-like [Malus domestica]	118, 150, 196	23, 34	102
Malus domestica	MDP0000868045	YnSKn	1.11573e-127	XP_008338082.1	PREDICTED: dehydrin Xero 1-like [Malus domestica]	88, 123, 170	12, 22	72
Malus domestica	MDP0000360414	YnSKn	9.67394e-140	XP_008338092.1	PREDICTED: dehydrin DHN2-like [Malus domestica]	84, 130, 176	28	71
Malus domestica	MDP0000698024	YnSKn	4.83971e-159	NP_001281007.1	water stress-inducible protein Rab21-like [Malus domestica]	87, 168, 211	30	73
Malus domestica	MDP0000629961	YnSKn	2.12686e-136	XP_008382297.1	PREDICTED: late embryogenesis abundant protein [Malus domestica]	134, 180	4, 14, 24	118
Manihot esculenta	cassava4.1_019934m.g	KS	1.42288e-14	ACU13499.1	unknown [Glycine max]	51	-	94
Manihot esculenta	cassava4.1_019931m.g	KS	5.42666e-12	NP_001236644.1	src1 protein [Glycine max]	47	-	95
Manihot esculenta	cassava4.1_015875m.g	SKn	3.29233e-141	AGC51777.1	dehydrin protein [Manihot esculenta]	96, 139, 187	-	75
Manihot esculenta	cassava4.1_018057m.g	YnSKn	1.02661e-51	ADT65201.1	dehydrin [Jatropha curcas]	92, 132	13, 23	77
Manihot esculenta	cassava4.1_029213m.g	YnSKn	5.71527e-125	AGC51773.1	dehydrin protein [Manihot esculenta]	119, 161	4, 14, 24	104
Medicago truncatula	Medtr7g086340	KS	3.34355e-67	XP_003624683.1	hypothetical protein MTR_7g086340 [Medicago truncatula]	74	-	114
Medicago truncatula	Medtr3g117290	SKn	4.80637e-142	XP_003603987.1	Dehydrin [Medicago truncatula]	126, 172	-	87
Medicago truncatula	Medtr6g084640	YnKn	0.0	ABX80067.1	cold-acclimation specific protein 31 [Medicago truncatula]	144, 185, 233, 286	14, 27	-
Medicago truncatula	Medtr3g117190	YnSKn	1.89138e-134	XP_003603978.1	Dehydrin [Medicago truncatula]	127, 176	6, 16, 26	106
Mimulus guttatus	Migut.L01868	KS	3.41226e-55	EYU38732.1	hypothetical protein MIMGU_mgv1a016787mg [Erythranthe guttata]	56	-	99
Mimulus guttatus	Migut.C00923	SKn	3.79161e-37	AAU29458.1	dehydrin [Salvia miltiorrhiza]	180, 226	-	117
Mimulus guttatus	Migut.H02513	YnSKn	1.27329e-154	EYU31179.1	hypothetical protein MIMGU_mgv1a012926mg [Erythranthe guttata]	125, 164, 216	11, 21	110
Mimulus guttatus	Migut.B00209	YnSKn	3.71519e-140	EYU37824.1	hypothetical protein MIMGU_mgv1a014012mg [Erythranthe guttata]	132, 184	4, 14, 24	114
Musa acuminata	GSMUA_Achr4G21460_001	KS	1.19932e-49	XP_009398512.1	PREDICTED: protein FAM133-like [Musa acuminata subsp. malaccensis]	43	-	83
Musa acuminata	GSMUA_Achr4P22680_001	KS	6.04991e-53	XP_009398357.1	PREDICTED: glutamic acid-rich protein-like [Musa acuminata subsp. malaccensis]	58	-	99
Musa acuminata	GSMUA_Achr11P16760_001	SKn	1.70178e-144	XP_009384009.1	PREDICTED: dehydrin COR410-like [Musa acuminata subsp. malaccensis]	98, 146, 189	-	75
Musa acuminata	GSMUA_Achr4G11310_001	YnSKn	1.78256e-82	XP_009396086.1	PREDICTED: dehydrin Xero 1-like [Musa acuminata subsp. malaccensis]	79, 107	4, 14, 23	63
Oryza brachyantha	XP_006650365.1	KS	3.57943e-53	XP_006650365.1	PREDICTED: DNA topoisomerase 1-like [Oryza brachyantha]	42	-	93
Oryza brachyantha	XP_006647663.1	SKn	0.0	XP_006647663.1	PREDICTED: dehydrin COR410-like [Oryza brachyantha]	107, 192, 249	-	81
Oryza brachyantha	XP_006646247.1	YnSKn	4.75599e-121	XP_006646247.1	PREDICTED: dehydrin Rab25-like [Oryza brachyantha]	125, 162	12, 22	107
Oryza brachyantha	XP_006663425.1	YnSKn	0.0	XP_006663425.1	PREDICTED: embryogenic cell protein 40-like [Oryza brachyantha]	227, 295	15	211
Oryza brachyantha	XP_006662922.1	YnSKn	3.69439e-85	XP_006662922.1	PREDICTED: dehydrin Rab16D-like [Oryza brachyantha]	70, 115	14	55
Oryza brachyantha	XP_006662923.1	YnSKn	3.92203e-103	XP_006662923.1	PREDICTED: dehydrin Rab16B-like [Oryza brachyantha]	80, 140	14	64
Oryza brachyantha	XP_006662924.1	YnSKn	2.16039e-106	XP_006662924.1	PREDICTED: water stress-inducible protein Rab21-like [Oryza brachyantha]	90, 152	13	75
Oryza sativa	LOC_Os03g45280	KS	3.99875e-47	BAA05539.1	WSI724 protein induced by water stress [Oryza sativa Japonica Group]	37	-	84
Oryza sativa	LOC_Os02g44870	SKn	0.0	NP_001047689.1	Os02g0669100 [Oryza sativa Japonica Group]	107, 194, 252	-	81
Oryza sativa	LOC_Os11g26790	YnSKn	1.08467e-108	NP_001067844.1	Os11g0454300 [Oryza sativa Japonica Group]	98, 155	13	83
Oryza sativa	LOC_Os11g26780	YnSKn	4.10104e-108	NP_001067843.1	Os11g0454200 [Oryza sativa Japonica Group]	88, 147	14	72
Oryza sativa	LOC_Os11g26750	YnSKn	5.1359e-101	NP_001067841.1	Os11g0453900 [Oryza sativa Japonica Group]	71, 134	14	55
Oryza sativa	LOC_Os11g26760	YnSKn	1.60259e-108	NP_001067842.1	Os11g0454000 [Oryza sativa Japonica Group]	86, 147	14	70
Oryza sativa	LOC_Os11g26570	YnSKn	0.0	NP_001067838.1	Os11g0451700 [Oryza sativa Japonica Group]	245, 307	15	229
Oryza sativa	LOC_Os01g50700	YnSKn	1.17481e-156	NP_001043995.1	Os01g0702500 [Oryza sativa Japonica Group]	163, 209	15, 25	145
Oxytropis arctobia	COLD47OA_07	KS	7.11052e-91	AEV59613.1	cold dehydrin [Oxytropis arctobia]	105	-	147
Oxytropis splendens	COLD47OS_06	KS	8.27536e-92	AEV59620.1	cold dehydrin [Oxytropis campestris subsp. johannensis]	105	-	147
Panicum virgatum	Pavir.J31267	KS	6.01812e-16	NP_001050804.1	Os03g0655400 [Oryza sativa Japonica Group]	30	-	84
Panicum virgatum	Pavir.Ia01114	KS	1.19503e-49	XP_004982270.1	PREDICTED: glutamic acid-rich protein-like isoform X1 [Setaria italica]	42	-	94
Panicum virgatum	Pavir.Ib04153	KS	4.80713e-49	XP_004982270.1	PREDICTED: glutamic acid-rich protein-like isoform X1 [Setaria italica]	42	-	94
Panicum virgatum	Pavir.Aa00887	SKn	1.53882e-97	XP_004953407.1	PREDICTED: dehydrin COR410-like [Setaria italica]	112, 209, 257	-	87
Panicum virgatum	Pavir.J04551	SKn	2.10365e-89	XP_004953407.1	PREDICTED: dehydrin COR410-like [Setaria italica]	110, 217, 263	-	85
Panicum virgatum	Pavir.J14171	YnSKn	8.21e-52	CAA33364.1	dehydrin [Zea mays]	94, 147	16	81
Panicum virgatum	Pavir.Ea02542	YnSKn	4.12702e-58	XP_004969669.1	PREDICTED: dehydrin Rab25-like [Setaria italica]	167, 214	14, 24	150
Panicum virgatum	Pavir.Ab01356	YnSKn	2.25056e-54	CAA33364.1	dehydrin [Zea mays]	97, 150	16	82
Panicum virgatum	Pavir.Hb00975	YnSKn	4.50451e-43	XP_004968741.1	PREDICTED: dehydrin DHN3-like [Setaria italica]	74, 115	13	58
Panicum virgatum	Pavir.Cb00662	YnSKn	2.29673e-59	XP_008656234.1	PREDICTED: cold shock protein CS66-like [Zea mays]	139, 186, 236	13	122
Phaseolus vulgaris	Phvul.001G114100	KS	4.93332e-49	XP_007161982.1	hypothetical protein PHAVU_001G114100g [Phaseolus vulgaris]	62	-	90
Phaseolus vulgaris	Phvul.009G004400	SKn	1.82779e-126	XP_007135938.1	hypothetical protein PHAVU_009G004400g [Phaseolus vulgaris]	129, 171	-	74
Phaseolus vulgaris	Phvul.004G158800	YnKn	2.062e-168	XP_007152777.1	hypothetical protein PHAVU_004G158800g [Phaseolus vulgaris]	238	15, 25	-
Phaseolus vulgaris	Phvul.009G005300	YnSKn	6.70486e-123	XP_007135947.1	hypothetical protein PHAVU_009G005300g [Phaseolus vulgaris]	102, 158	6, 16, 26	84
Phoenix dactylifera	PDK_30s895221g001	KS	4.9356e-47	XP_008777815.1	PREDICTED: probable zinc transporter protein DDB_G0282067 [Phoenix dactylifera]	45	-	85
Phoenix dactylifera	PDK_30s870811g004	Kn	9.47068e-63	XP_008785081.1	PREDICTED: dehydrin Xero 1-like [Phoenix dactylifera]	50, 86, 127	-	-
Phoenix dactylifera	PDK_30s943221g001	Kn	8.46983e-34	XP_010941406.1	PREDICTED: dentin sialophosphoprotein-like isoform X1 [Elaeis guineensis]	26, 133	-	-
Phoenix dactylifera	PDK_30s1199051g001	SKn	4.54132e-144	XP_008798225.1	PREDICTED: dehydrin COR410-like [Phoenix dactylifera]	88, 147, 194	-	64
Phoenix dactylifera	PDK_30s674821g002	SKn	1.12499e-151	XP_008791981.1	PREDICTED: dehydrin COR410-like [Phoenix dactylifera]	86, 151, 203	-	66
Phoenix dactylifera	PDK_30s875341g003	YnSKn	3.76546e-82	XP_008791150.1	PREDICTED: abscisic acid and environmental stress-inducible protein TAS14-like [Phoenix dactylifera]	80, 111	4	64
Physcomitrella patens	Phpat.003G055500	Kn	4.91241e-172	XP_001756915.1	predicted protein [Physcomitrella patens]	46, 222	-	-
Physcomitrella patens	Phpat.005G044800	Kn	0.0	XP_001785093.1	predicted protein [Physcomitrella patens]	223, 262	-	-
Physcomitrella patens	Phpat.004G078700	Kn	2.89562e-96	XP_001776115.1	predicted protein [Physcomitrella patens]	148	-	-
Physcomitrella patens	Phpat.013G071500	Kn	3.9013e-166	XP_001784746.1	predicted protein [Physcomitrella patens]	180, 210	-	-
Picea abies	MA_45025g0010	Kn	2.0345e-103	AFM97413.1	cold acclimation protein CAP1.1 [Picea obovata]	33, 59, 87, 113, 143, 169	-	-
Picea abies	MA_95995g0010	Kn	2.00461e-50	ADE76208.1	unknown [Picea sitchensis]	34, 64	-	-
Picea abies	MA_43017g0010	Kn	1.06059e-84	AFM97413.1	cold acclimation protein CAP1.1 [Picea obovata]	33, 59, 87, 113	-	-
Picea abies	MA_107783g0020	Kn	2.89994e-98	AFM97413.1	cold acclimation protein CAP1.1 [Picea obovata]	33, 59, 87, 113, 163	-	-
Picea abies	MA_474985g0010	SKn	6.21349e-91	ADE76524.1	unknown [Picea sitchensis]	105, 134, 170	-	83
Picea abies	MA_86965g0010	SKn	0.0	ADE77238.1	unknown [Picea sitchensis]	309, 337	-	211
Picea abies	MA_65580g0010	SKn	3.51004e-133	AAD28175.1	putative dehydrin [Picea glauca]	117, 153, 189	-	91
Picea abies	MA_187114g0010	SKn	2.80308e-28	ABK23574.1	unknown [Picea sitchensis]	133	-	83
Picea abies	MA_104214g0010	SKn	7.27891e-47	AIN43955.1	dehydrin [Pinus pinea]	108, 135	-	87
Picea abies	MA_9972323g0010	SKn	1.321e-83	ABK21213.1	unknown [Picea sitchensis]	150	-	102
Picea abies	MA_130855g0010	SKn	5.64082e-109	ADE76524.1	unknown [Picea sitchensis]	112, 142, 178	-	90
Picea abies	MA_151075g0010	SKn	1.32359e-83	ABK21213.1	unknown [Picea sitchensis]	150	-	102
Picea abies	MA_120345g0010	SKn	1.02697e-114	AFM97415.1	dehydrin 2 [Picea obovata]	150	-	102
Pinus taeda	PITA_000094784-RA	Kn	1.96505e-15	ACJ37787.1	dehydrin 9 protein [Pinus sylvestris]	241	-	-
Pinus taeda	PITA_000064607-RA	Kn	2.3244e-51	AIN43953.1	dehydrin [Pinus pinea]	40, 76, 137, 173	-	-
Pinus taeda	PITA_000095704-RA	Kn	1.87742e-38	AFM97414.1	cold acclimation protein CAP1.2 [Picea obovata]	23, 65, 91	-	87
Pinus taeda	PITA_000074804-RA	Kn	4.34988e-53	AFM97414.1	cold acclimation protein CAP1.2 [Picea obovata]	33, 59, 85, 111	-	81
Pinus taeda	PITA_000075731-RA	Kn	1.26125e-50	AFM97414.1	cold acclimation protein CAP1.2 [Picea obovata]	33, 59, 85, 111	-	81
Pinus taeda	PITA_000089444-RA	Kn	4.1133e-52	ACL27834.1	dehydrin 7 [Pinus contorta]	40, 76	-	-
Pinus taeda	PITA_000092564-RA	Kn	3.07157e-43	AFM97413.1	cold acclimation protein CAP1.1 [Picea obovata]	23, 65	-	-
Pinus taeda	PITA_000094676-RA	Kn	2.77767e-53	AFM97414.1	cold acclimation protein CAP1.2 [Picea obovata]	23, 49, 75, 101	-	71
Pinus taeda	PITA_000086992-RA	SKn	2.59484e-75	AHY28767.1	dehydrin 1, partial [Pinus echinata]	93, 116, 152, 181	-	71
Pinus taeda	PITA_000087634-RA	SKn	9.03258e-59	AJA33585.1	late embryogenesis abundant protein LEA8-2 [Pinus tabuliformis]	143	-	82
Pinus taeda	PITA_000078888-RA	SKn	4.74526e-97	CCG34066.1	dehydrin [Pinus pinaster]	104, 125, 169	-	82
Pinus taeda	PITA_000008706-RA	SKn	1.07857e-133	AJA33586.1	late embryogenesis abundant protein LEA8-3 [Pinus tabuliformis]	108, 145, 181	-	83
Pinus taeda	PITA_000008705-RA	SKn	3.06288e-48	AJA33587.1	late embryogenesis abundant protein LEA8-4 [Pinus tabuliformis]	51, 79, 115	-	31
Pinus taeda	PITA_000008704-RA	SKn	3.5285e-62	AJA33586.1	late embryogenesis abundant protein LEA8-3 [Pinus tabuliformis]	105, 156	-	83
Pinus taeda	PITA_000008703-RA	SKn	9.77067e-48	AJA33587.1	late embryogenesis abundant protein LEA8-4 [Pinus tabuliformis]	51, 79, 115	-	29
Pinus taeda	PITA_000000201-RA	SKn	2.53838e-110	AIN43959.1	dehydrin [Pinus pinea]	174, 203, 254, 287	-	152
Pinus taeda	PITA_000000200-RA	SKn	6.01721e-60	AJA33585.1	late embryogenesis abundant protein LEA8-2 [Pinus tabuliformis]	129	-	74
Pinus taeda	PITA_000050018-RA	SKn	4.92341e-95	ACA51879.1	dehydrin 2 [Pinus elliottii]	123, 159	-	101
Populus trichocarpa	Potri.013G062400	KS	4.07225e-63	XP_011034313.1	PREDICTED: dehydrin Rab18-like [Populus euphratica]	41, 90, 140	-	182
Populus trichocarpa	Potri.013G062200	Kn	7.23004e-149	XP_006375909.1	hypothetical protein POPTR_0013s05880g [Populus trichocarpa]	41, 82, 123, 165, 207	-	-
Populus trichocarpa	Potri.013G062300	Kn	5.87387e-62	XP_006375909.1	hypothetical protein POPTR_0013s05880g [Populus trichocarpa]	41, 90, 129, 164, 201, 278	-	-
Populus trichocarpa	Potri.002G013200	Kn	0.0	XP_006386150.1	hypothetical protein POPTR_0002s01460g [Populus trichocarpa]	303, 344, 385, 431, 470, 552, 593	-	-
Populus trichocarpa	Potri.005G248100	SKn	1.60131e-144	XP_006383759.1	dehydrin family protein [Populus trichocarpa]	149, 192	-	86
Populus trichocarpa	Potri.009G120100	YnSKn	7.65235e-123	XP_002313777.1	hypothetical protein POPTR_0009s12290g [Populus trichocarpa]	120, 163	6, 16, 26	104
Populus trichocarpa	Potri.004G158500	YnSKn	1.11423e-89	XP_006384518.1	hypothetical protein POPTR_0004s16590g [Populus trichocarpa]	115	5, 15, 25	-
Prunus persica	ppa010326m.g	SKn	1.54113e-170	XP_007225997.1	hypothetical protein PRUPE_ppa010326mg [Prunus persica]	165, 215	-	104
Prunus persica	ppa026861m.g	SKn	1.31901e-120	XP_007200858.1	hypothetical protein PRUPE_ppa026861mg [Prunus persica]	73, 116, 155	-	60
Prunus persica	ppa005514m.g	YnKn	0.0	AAC49658.1	dehydrin [Prunus persica]	99, 143, 187, 231, 275, 319, 363, 401, 450	12, 29	-
Prunus persica	ppa009997m.g	YnKn	0.0	XP_007202448.1	hypothetical protein PRUPE_ppa009997mg [Prunus persica]	64, 145, 249	14, 38, 56	-
Prunus persica	ppa011637m.g	YnSKn	7.98236e-138	XP_007202596.1	hypothetical protein PRUPE_ppa011637mg [Prunus persica]	104, 137, 185	12, 22	88
Prunus persica	ppa010975m.g	YnSKn	2.70397e-142	XP_007201813.1	hypothetical protein PRUPE_ppa010975mg [Prunus persica]	136, 187	4, 14, 24	120
Ricinus communis	30072.t000037	KS	9.37669e-53	XP_002525706.1	conserved hypothetical protein [Ricinus communis]	45	-	89
Ricinus communis	30170.t000735	SKn	8.9131e-146	XP_002510636.1	Phosphoprotein ECPP44, putative [Ricinus communis]	101, 152, 199	-	79
Ricinus communis	30131.t000233	YnSKn	2.95352e-130	XP_002512949.1	Late embryogenesis abundant protein, putative [Ricinus communis]	123, 167	4, 14, 24	105
Ricinus communis	29634.t000016	YnSKn	3.13394e-101	XP_002521515.1	Dehydrin Xero, putative [Ricinus communis]	74, 114	12, 22	60
Ricinus communis	29634.t000017	YnSKn	1.28836e-97	XP_002521516.1	Dehydrin Xero, putative [Ricinus communis]	75, 115	13	61
Salix purpurea	SapurV1A.0564s0030	KS	1.69447e-06	XP_006375910.1	hypothetical protein POPTR_0013s05890g [Populus trichocarpa]	92	-	136
Salix purpurea	SapurV1A.0016s0910	Kn	1.46336e-179	XP_011034914.1	PREDICTED: neurofilament heavy polypeptide-like [Populus euphratica]	67, 145, 184, 222, 360, 402, 448, 493, 535	-	-
Salix purpurea	SapurV1A.2659s0010	Kn	5.6648e-26	XP_011034313.1	PREDICTED: dehydrin Rab18-like [Populus euphratica]	49, 103, 196, 262, 318, 374, 430, 482, 527	-	-
Salix purpurea	SapurV1A.0732s0100	Kn	2.26695e-31	ADL59577.1	dehydrin 9-1 [Populus alba x Populus glandulosa]	62, 110, 166, 219, 258, 307	-	-
Salix purpurea	SapurV1A.2014s0020	Kn	2.73744e-27	XP_011034313.1	PREDICTED: dehydrin Rab18-like [Populus euphratica]	49, 103, 196, 262, 314, 366, 418, 463	-	-
Salix purpurea	SapurV1A.2014s0030	Kn	7.19493e-35	XP_011034313.1	PREDICTED: dehydrin Rab18-like [Populus euphratica]	52, 114, 168	-	-
Salix purpurea	SapurV1A.0573s0050	SKn	1.03124e-66	ABS12348.1	dehydrin [Populus x canadensis]	111, 153, 196	-	86
Salix purpurea	SapurV1A.5414s0010	SKn	9.05623e-67	ABS12346.1	dehydrin [Populus maximowiczii]	111, 153, 196	-	86
Salix purpurea	SapurV1A.0432s0100	YnKn	2.75416e-61	XP_011037467.1	PREDICTED: embryogenic cell protein 40-like [Populus euphratica]	111, 155	5, 15	-
Salix purpurea	SapurV1A.5492s0010	YnKn	1.33591e-62	XP_011037467.1	PREDICTED: embryogenic cell protein 40-like [Populus euphratica]	111, 155	5, 15	-
Setaria italica	Si017975m.g	SKn	0.0	XP_004953407.1	PREDICTED: dehydrin COR410-like [Setaria italica]	115, 203, 250	-	90
Setaria italica	Si027536m.g	SKn	3.00277e-59	XP_004979236.1	PREDICTED: cold shock protein CS66-like isoform X1 [Setaria italica]	106, 202	-	88
Setaria italica	Si003298m.g	YnSKn	2.92475e-90	XP_004968741.1	PREDICTED: dehydrin DHN3-like [Setaria italica]	69, 121	13	54
Setaria italica	Si003296m.g	YnSKn	4.72176e-91	XP_004968739.1	PREDICTED: dehydrin DHN3-like [Setaria italica]	69, 121	13	54
Setaria italica	Si026583m.g	YnSKn	0.0	XP_004979236.1	PREDICTED: cold shock protein CS66-like isoform X1 [Setaria italica]	223, 280, 330	15	205
Setaria italica	Si026926m.g	YnSKn	6.15197e-107	XP_004979237.1	PREDICTED: dehydrin DHN1-like [Setaria italica]	99, 152	16	84
Setaria italica	Si000953m.g	YnSKn	1.45803e-153	XP_004969669.1	PREDICTED: dehydrin Rab25-like [Setaria italica]	163, 206	14, 24	144
Solanum lycopersicum	Solyc04g082200.2	SKn	2.92062e-134	XP_004238411.1	PREDICTED: phosphoprotein ECPP44 [Solanum lycopersicum]	98, 135, 177	-	75
Solanum lycopersicum	Solyc01g109920.2	YnSKn	9.44332e-169	XP_004230933.1	PREDICTED: embryogenic cell protein 40 [Solanum lycopersicum]	184, 229	4, 14, 24	166
Solanum lycopersicum	Solyc02g084840.2	YnSKn	4.62101e-102	XP_006340935.1	PREDICTED: cold shock protein CS66-like [Solanum tuberosum]	96, 135	15, 25	79
Solanum lycopersicum	Solyc02g084850.2	YnSKn	9.84877e-82	NP_001234038.1	abscisic acid and environmental stress-inducible protein TAS14 [Solanum lycopersicum]	86, 113	12	73
Solanum lycopersicum	Solyc02g062390.2	YnSKn	1.70856e-88	XP_004233545.1	PREDICTED: desiccation-related protein clone PCC27-04 [Solanum lycopersicum]	78, 116	13	64
Solanum tuberosum	PGSC0003DMG400027197	KS	1.47396e-45	XP_006355701.1	PREDICTED: glutamic acid-rich protein-like [Solanum tuberosum]	37	-	83
Solanum tuberosum	PGSC0003DMG400009968	SKn	5.26425e-136	NP_001275942.1	uncharacterized protein LOC102589834 [Solanum tuberosum]	101, 138, 180	-	76
Solanum tuberosum	PGSC0003DMG400030949	YnSKn	1.28913e-166	XP_006362047.1	PREDICTED: late embryogenesis abundant protein-like [Solanum tuberosum]	179, 226	4, 14, 24	163
Solanum tuberosum	PGSC0003DMG400003531	YnSKn	1.54819e-103	XP_006340935.1	PREDICTED: cold shock protein CS66-like [Solanum tuberosum]	96, 135	15, 25	79
Solanum tuberosum	PGSC0003DMG400003530	YnSKn	2.44187e-84	XP_006340935.1	PREDICTED: cold shock protein CS66-like [Solanum tuberosum]	92, 123	12	79
Sorghum bicolor	Sobic.001G149500	KS	1.2244e-52	XP_002466730.1	hypothetical protein SORBIDRAFT_01g013000 [Sorghum bicolor]	41	-	93
Sorghum bicolor	Sobic.004G286600	SKn	0.0	XP_002452771.1	hypothetical protein SORBIDRAFT_04g032250 [Sorghum bicolor]	109, 202, 250	-	83
Sorghum bicolor	Sobic.010G041900	YnSKn	0.0	XP_002436495.1	hypothetical protein SORBIDRAFT_10g003700 [Sorghum bicolor]	256, 316, 371	12	239
Sorghum bicolor	Sobic.009G116700	YnSKn	2.54426e-97	XP_002439687.1	hypothetical protein SORBIDRAFT_09g018420 [Sorghum bicolor]	86, 135	16	71
Sorghum bicolor	Sobic.003G270200	YnSKn	3.0192e-88	XP_002456216.1	hypothetical protein SORBIDRAFT_03g032255 [Sorghum bicolor]	147, 190	14, 24	126
Spirodela polyrhiza	Spipo1G0074600	Kn	1.21718e-10	XP_010918213.1	PREDICTED: dehydrin COR410-like [Elaeis guineensis]	45, 91	-	-
Theobroma cacao	Thecc1EG025860	KS	2.23827e-54	XP_007030021.1	Uncharacterized protein isoform 2, partial [Theobroma cacao]	49	-	90
Theobroma cacao	Thecc1EG006526	Kn	4.41459e-109	XP_007041701.1	Uncharacterized protein TCM_006526 [Theobroma cacao]	68, 101, 135	-	-
Theobroma cacao	Thecc1EG034339	SKn	2.95755e-149	XP_007017965.1	Dehydrin 2, putative [Theobroma cacao]	112, 155, 201	-	86
Theobroma cacao	Thecc1EG006835	YnSKn	1.1612e-124	XP_007042106.1	Dehydrin LEA, putative [Theobroma cacao]	111, 158	4, 14, 24	95
Theobroma cacao	Thecc1EG000300	YnSKn	1.25326e-132	XP_007046823.1	Uncharacterized protein TCM_000300 [Theobroma cacao]	71, 167	15, 25	56
Vitis vinifera	GSVIVG01018878001	YnSKn	1.71405e-85	AAW58106.1	dehydrin 1a [Vitis vinifera]	78, 113	21	66
Vitis vinifera	GSVIVG01023824001	YnSKn	2.47081e-128	XP_002283605.1	PREDICTED: late embryogenesis abundant protein-like [Vitis vinifera]	116, 171	4, 14, 24	100
Zea mays	GRMZM2G169372	KS	2.00372e-55	DAA50632.1	TPA: dehydrin 13 isoform 1 [Zea mays]	47	-	92
Zea mays	GRMZM2G448511	KS	1.40907e-56	AFW68112.1	dehydrin 13 [Zea mays]	45	-	100
Zea mays	GRMZM2G373522	SKn	0.0	ACR35977.1	unknown [Zea mays]	112, 203, 253	-	87
Zea mays	GRMZM2G147014	SKn	0.0	ACF88214.1	unknown [Zea mays]	118, 201, 252	-	92
Zea mays	GRMZM2G098750	YnSKn	0.0	NP_001136815.1	hypothetical protein [Zea mays]	211, 256, 309	11	193
Zea mays	GRMZM2G052364	YnSKn	0.0	XP_008656234.1	PREDICTED: cold shock protein CS66-like [Zea mays]	211, 256, 308	11	193
Zea mays	GRMZM2G079440	YnSKn	3.0248e-108	CAM56275.1	RAB17 protein [Zea mays]	92, 151	16	77
